# Supplementary material for: The Prevalence of Mild, Moderate, and Severe Nomophobia Symptoms: A Systematic Review, Meta-Analysis, and Meta-Regression
Source: Behav Sci (Basel). 2022 Dec 30;13(1):35. doi: 10.3390/bs13010035 (PMC9854858; doi:10.3390/bs13010035)
Supplement: Supplementary file 1 [file behavsci-13-00035-s001.zip]

Archive with 29 entries (29 files):
- List of Supplumental Files.pdf
- Supp S1.pdf
- Supp S10.pdf
- Supp S11.pdf
- Supp S12.pdf
- Supp S13.pdf
- Supp S14.pdf
- Supp S15.pdf
- Supp S16.pdf
- Supp S17.pdf
- Supp S18.pdf
- Supp S19.pdf
- Supp S2.pdf
- Supp S20.pdf
- Supp S21.pdf
- Supp S22.pdf
- Supp S23.pdf
- Supp S24.pdf
- Supp S25.pdf
- Supp S26.pdf
- Supp S27.pdf
- Supp S28.pdf
- Supp S3.pdf
- Supp S4.pdf
- Supp S5.pdf
- Supp S6.pdf
- Supp S7.pdf
- Supp S8.pdf
- Supp S9.pdf
